# Supplementary material for: Current status of Schistosoma mansoni infection among previously treated rural communities in the Abbey and Didessa Valleys, Western Ethiopia: Implications for sustainable control
Source: PLoS One. 2021 Feb 25;16(2):e0247312. doi: 10.1371/journal.pone.0247312 (PMC7906404; doi:10.1371/journal.pone.0247312)
Supplement: S1 Data — (XLSX) [file pone.0247312.s001.xlsx]

## Sheet: Data-current status of S. Manso
Code	Village	sex	Age(years)	Age category	Participants Occupation	Fmaily occupation	Ethnic group	Educational status	Pass htrough water to work/school	play/swim/bathe in rivers/straems	Boiling water for drinking	Main sources of drinking water	Main sources of bathing water	having lartine at home	If, yes taye of latrine facility	If, yes, how offten you use it?	If, no where you go for defication/ urination?	Dewormed during the last schistosomiasis deworming campaign?	S.mansoni infection?	Numbers of EPG of stool	s.mansoni infection intensity category
142	2	1	30	3	3	1	3	4	3	2	3	2	4	1	3	1		2	2	0
141	2	1	23	3	3	3	4	4	3	2	3	2	4	1	3	1		2	2	0
143	2	1	31	3	1	1	4	5	2	2	3	2	4	1	1	2	1	2	1	60	1
144	2	1	21	3	2	1	1	3	2	1	3	2	4	1	1	2	1	2	1	108	2
145	2	2	23	3	1	1	1	3	2	1	3	2	4	1	1	1		2	1	240	2
146	2	2	35	3	1	1	1	3	2	1	3	2	4	1	1	2	1	2	1	156	2
147	2	1	20	3	1	1	1	2	2	2	3	2	4	2			1	2	1	108	2
148	2	1	19	2	1	1	4	1	1	1	3	2	4	1	1	2	1	2	2	0
149	2	2	8	2	2	1	1	2	3	1	3	2	4	1	1	1		1	1	36	1
150	2	1	25	3	1	1	3	2	1	1	3	2	4	1	1	2	1	2	2	0
151	2	1	12	1	2	1	3	2	3	2	3	2	4	1	1	1		2	2	0
152	2	2	25	3	3	1	3	4	2	1	3	2	4	1	1	1		2	2	0
153	2	2	28	3	3	3	1	4	2	1	3	2	4	1	1	1		2	2	0
154	2	2	24	3	3	3	3	4	3	1	3	2	4	1	1	1		2	2	0
155	2	2	20	3	1	1	1	1	2	1	3	2	4	1	1	2	1	2	2	0
156	2	1	22	3	2	1	3	4	3	2	3	2	4	1	1	1		2	2	0
157	2	1	20	3	1	1	1	1	1	1	3	2	4	1	1	2	1	2	2	0
158	2	1	28	3	3	3	3	2	3	2	3	2	4	1	1	1		2	1	912	3
159	2	1	28	3	3	3	1	4	2	2	3	2	4	1	3	1		2	1	108	2
160	2	1	30	3	3	3	3	4	3	2	3	2	4	1	1	1		2	1	60	1
161	2	2	28	3	2	1	1	2	3	1	3	2	4	1	1	2	1	2	2	0
162	2	2	24	3	3	3	3	4	3	1	3	2	4	1	1	1		2	1	48	1
163	2	1	23	3	3	3	1	4	3	2	3	2	4	1	1	1		2	2	0
164	2	2	28	3	1	1	1	3	2	1	3	2	4	1	1	2	1	2	2	0
165	2	1	30	3	1	1	3	1	1	1	3	2	4	1	1	2	1	2	2	0
166	2	1	32	3	1	1	1	1	1	1	3	2	4	1	1	2	1	2	2	0
167	2	1	13	2	2	1	1	2	3	1	3	2	4	1	1	2	1	1	2	0
168	2	1	20	3	1	1	1	2	2	2	3	2	4	2			1	2	2	0
169	2	2	33	3	1	1	1	1	2	1	3	2	4	1	1	2	1	2	2	0
170	2	2	20	3	1	1	1	1	2	1	3	2	4	1	1	2	1	2	1	60	1
171	2	2	28	3	2	1	1	2	2	1	3	2	4	1	1	2	1	2	1	36	1
172	2	2	32	3	1	1	1	1	2	1	3	2	4	1	1	2	1	2	1	72	1
174	2	2	30	3	1	1	1	2	2	1	3	2	4	1	1	2	1	2	2	0
173	2	1	8.5	1	2	3	1	2	3	1	3	2	4	1	1	2	1	2	2	0
175	2	2	16	3	2	1	1	2	3	1	3	2	4	1	1	1		1	2	0
176	2	1	16.8	2	2	1	1	2	2	1	3	2	4	2			1	1	2	0
177	2	2	28	3	1	1	1	3	2	1	3	2	4	1	1	2	1	2	1	156	2
178	2	1	19	2	2	1	1	3	2	2	3	2	4	1	1	2	1	2	2	0
179	2	2	17	2	2	1	1	2	3	1	3	2	4	1	1	1		1	1	156	2
180	2	1	9.2	1	2	1	1	2	3	2	3	2	4	1	1	1		1	1	96	1
181	2	2	14	2	2	1	1	2	3	1	3	2	4	1	1	2	1	1	2	0
182	2	2	34	3	1	1	1	2	2	1	3	2	4	1	1	2	1	2	2	0
183	2	2	16	2	2	1	1	2	2	1	3	2	4	1	1	2	1	1	1	120	2
184	2	1	30	3	1	1	1	3	1	1	3	2	4	1	1	2	1	2	1	180	2
185	2	2	22	3	1	1	3	3	2	1	3	2	4	2			1	2	2	0
186	2	2	25	3	1	1	1	1	2	1	3	2	4	2			1	2	2	0
187	2	2	11	1	2	1	1	2	3	1	3	2	4	1	1	2	1	1	2	0
188	2	2	28	3	1	1	1	3	2	1	3	2	4	1	1	2	1	2	1	96	1
189	2	2	8	1	2	1	1	2	2	1	3	2	4	1	1	2	1	1	2	0
190	2	2	30	3	1	1	1	3	2	1	3	2	4	1	1	2	1	2	1	96	1
191	2	1	9.5	1	2	1	1	2	2	2	3	2	4	1	1	2	1	1	2	0
192	2	1	18	2	2	1	1	2	2	2	3	2	4	1	1	2	1	1	1	780	3
193	2	1	6	1	2	1	1	2	2	2	3	2	4	1	1	2	1	1	2	0
194	2	1	11.5	1	2	1	1	2	2	2	3	2	4	1	1	1		1	2	0
195	2	1	9.5	2	2	1	1	2	2	2	3	2	4	1	1	1		1	1	804	3
196	2	2	30	3	1	1	1	3	2	1	3	2	4	1	1	2	1	2	1	60	1
197	2	1	27	3	1	1	1	3	2	1	3	2	4	2			1	2	2	0
198	2	2	34	3	1	1	1	1	2	1	3	2	4	1	1	2	1	2	2	0
199	2	1	20	3	2	1	1	3	2	2	3	2	4	1	1	2	1	2	2	0
200	2	1	18	3	2	1	1	3	2	2	3	2	4	1	1	2	1	2	1	132	2
85	1	1	6.8	1	4	1	1	1	3	2	3	2	4	1	1	2	1	2	1	60	1
84	1	2	19	2	2	3	3	2	3	1	3	2	4	1	1	1		2	1	180	2
83	1	1	25	3	3	3	3	2	3	2	3	2	4	1	1	1		2	2	0
140	2	1	27	3	3	3	3	4	3	2	3	2	4	1	1	1		2	2	0
139	2	1	23	3	3	3	3	4	3	2	3	2	4	1	3	1		2	1	576	3
138	2	2	20	2	2	1	1	2	2	1	3	2	4	1	1	1		2	1	72	1
137	2	1	18	2	2	1	1	2	2	2	3	2	4	1	1	2	1	2	2	0
136	2	2	21	3	2	1	1	2	2	1	3	2	4	1	1	2	1	2	1	144	2
135	2	2	21	3	2	1	1	3	2	1	3	2	4	1	1	2	1	2	1	24	2
134	2	1	21	2	2	1	1	3	2	2	3	2	4	1	1	2	1	2	1	36	1
133	2	1	17	2	2	1	1	3	2	1	3	2	4	1	1	2	1	2	2	0
132	2	1	24	3	1	1	1	3	2	1	3	2	4	1	1	2	1	2	2	0
131	2	1	24	3	2	1	1	3	2	1	3	2	4	1	1	2	1	2	1	780	3
130	2	1	23	2	2	1	1	3	2	1	3	2	4	1	1	2	1	2	1	564	3
129	2	1	22	3	2	1	1	3	2	1	3	2	4	1	1	2	1	2	2	0
128	2	1	30	3	3	3	1	4	2	2	3	2	4	1	1	1		2	2	0
127	2	2	25	3	2	1	1	3	2	1	3	2	4	1	1	2	1	2	1	36	1
126	2	2	20	3	2	1	1	3	2	1	3	2	4	1	1	1		2	1	540	3
125	2	1	21	3	2	1	1	3	2	1	3	2	4	1	1	2	1	2	1	168	2
124	2	1	35	3	3	3	3	4	3	2	3	2	4	1	1	1		2	2	0
123	2	1	34	3	3	3	3	4	3	2	3	2	4	1	1	1		2	2	0
122	2	1	27	3	3	3	1	3	2	2	3	2	4	1	1	1		2	2	0
121	2	1	20	3	2	1	1	3	2	1	3	2	4	1	1	2	1	2	1	72	1
120	2	1	17	3	2	1	1	3	2	1	3	2	4	1	1	1		2	1	636	3
119	2	2	19	2	1	1	1	2	2	1	3	2	4	2			1	2	1	120	2
118	2	2	20	3	2	1	1	2	2	1	3	2	4	1	1	2	1	2	2	0
117	2	2	22	3	2	1	1	3	2	1	3	2	4	2			1	2	1	948	3
116	2	1	30	3	3	3	4	4	3	2	3	2	4	1	1	1		2	2	0
115	2	1	25	3	3	3	4	4	2	2	3	2	4	1	3	1		2	2	0
114	2	1	35	3	3	3	3	4	2	2	3	2	4	1	1	1		2	1	36	1
113	2	1	18.5	2	2	1	1	2	2	1	3	2	4	1	1	2	1	2	1	36	1
112	2	1	17	2	2	1	1	3	2	1	3	2	4	2			1	2	2	0
111	2	2	29	3	3	3	3	4	3	1	3	2	4	1	1	1		2	2	0
110	2	2	24	3	3	3	3	2	3	1	3	2	4	1	1	2	1	2	2	0
109	2	2	25	3	3	3	4	4	2	1	3	2	4	1	3	1		2	1	132	2
108	2	1	29	3	3	3	3	4	2	2	3	2	4	1	3	1		2	2	0
107	2	1	24	3	1	1	1	2	2	1	3	2	4	1	1	2	1	2	2	0
106	2	1	18	2	2	2	1	3	2	1	3	2	4	1	1	2	1	2	1	444	3
105	2	1	16.5	2	2	2	1	3	2	1	3	2	4	1	1	2	1	2	1	120	2
104	2	1	18	2	2	2	1	3	2	1	3	2	4	1	1	1		2	2	0
103	2	2	16	2	2	2	1	3	2	1	3	2	4	1	1	2	1	2	1	36	1
102	2	1	18	2	2	2	1	3	2	1	3	2	4	1	1	1		2	1	48	1
101	2	1	17.5	2	2	2	1	3	2	1	3	2	4	1	1	2	1	2	2	0
278	2	2	14	2	2	1	1	2	2	1	3	2	4	1	1	1		1	2	0
277	2	2	14	2	2	1	1	2	2	2	3	2	4	1	1	2	1	1	2	0
276	2	2	18	2	2	1	1	2	2	2	3	2	4	2			1	1	2	0
275	2	2	15	2	2	1	1	2	2	1	3	2	4	2			1	1	2	0
274	2	2	20	3	2	1	1	2	2	1	3	2	4	1	1	2	1	2	2	0
273	2	2	19	2	2	1	1	2	2	1	3	2	4	1	1	2	1	2	2	0
272	2	1	25	3	2	1	1	2	2	1	3	2	4	1	1	2	1	2	1	144	2
271	2	1	16	2	2	1	1	2	2	1	3	2	4	2			1	1	2	0
270	2	2	15.5	2	2	1	1	2	2	1	3	2	4	1	1	1		1	1	120	2
269	2	2	14	2	2	1	1	2	2	1	3	2	4	1	1	2	1	1	1	120	2
268	2	1	24	3	2	1	1	2	2	1	3	2	4	1	1	1		2	2	0
267	2	2	28	3	2	1	1	2	2	2	3	2	4	1	1	2	1	2	1	156	2
266	2	1	34	3	1	1	3	1	1	1	3	2	4	2			1	2	1	168	2
265	2	1	28	3	3	3	6	2	3	2	3	2	4	1	1	1		2	1	168	2
264	2	2	18	2	2	1	1	2	2	1	3	2	4	1	1	2	1	1	2	0
263	2	1	13.5	1	2	1	1	2	2	1	3	2	4	1	1	2	1	1	1	144	2
262	2	1	15	2	2	1	1	2	2	1	3	2	4	1	1	1		1	1	120	2
261	2	1	12	1	2	1	1	2	2	1	3	2	4	1	1	1		1	2	0
260	2	2	18	3	2	1	1	2	2	1	3	2	4	1	1	2	1	1	2	0
259	2	2	21	2	2	1	1	2	2	1	3	2	4	1	1	2	1	1	1	120	2
258	2	1	18	2	2	1	1	2	2	1	3	2	4	1	1	1		1	2	0
257	2	1	15	2	2	1	1	2	2	1	3	2	4	1	1	2	1	1	2	0
256	2	1	16	2	2	1	1	2	2	1	3	2	4	1	1	1		1	1	84	1
255	2	1	15	2	2	1	1	2	2	1	3	2	4	1	1	2	1	1	2	0
254	2	1	15	2	2	1	1	2	2	1	3	2	4	1	1	2	1	2	1	108	2
253	2	1	15	2	2	1	1	2	2	1	3	2	4	1	1	2	1	1	1	84	1
252	2	1	16	2	2	1	1	2	2	1	3	2	4	1	1	2	1	1	1	672	3
251	2	1	15	2	2	1	1	2	2	1	3	2	4	1	1	1		1	2	0
250	2	1	23	3	1	1	1	3	2	1	3	2	4	1	1	2	1	2	1	384	2
249	2	2	18	2	2	1	1	2	2	2	3	2	4	1	1	2	1	2	2	0
248	2	2	20	3	1	1	1	1	2	1	3	2	4	1	1	2	1	2	2	0
247	2	2	18	2	2	1	1	2	2	1	3	2	4	1	1	2	1	1	1	144	2
246	2	2	18	3	2	1	1	2	2	1	3	2	4	1	1	2	1	1	2	0
245	2	1	15	2	2	1	1	2	2	1	3	2	4	1	1	1		1	1	144	1
244	2	1	16	2	2	1	1	2	2	1	3	2	4	1	1	2	1	1	1	168	2
243	2	1	16	2	2	1	1	2	2	1	3	2	4	1	1	2	1	1	2	0
242	2	1	18	2	2	1	1	2	2	1	3	2	4	1	1	2	1	2	1	204	2
241	2	2	23	3	3	3	3	4	2	1	3	2	4	1	3	1		2	2	0
240	2	1	18	2	2	1	1	2	2	1	3	2	4	1	1	2	1	1	1	168	2
239	2	1	15	2	2	1	1	2	3	2	3	2	4	1	1	2	1	1	1	156	2
238	2	1	19	2	2	1	1	2	2	1	3	2	4	1	1	2	1	1	1	456	3
237	2	2	25	3	1	1	1	3	2	1	3	2	4	1	1	2	1	2	1	36	1
236	2	2	28	3	2	1	1	2	2	2	3	2	4	1	1	2	1	2	1	144	2
235	2	2	33	3	1	1	1	3	2	2	3	2	4	2			1	2	2	0
234	2	2	25	3	2	1	1	2	2	1	3	2	4	1	1	2	1	2	1	180	2
233	2	2	32	3	1	1	1	3	2	1	3	2	4	2			1	2	2	0
232	2	1	20	3	1	1	1	2	2	2	3	2	4	2			1	2	1	1200	2
231	2	2	22	3	1	1	1	3	2	1	3	2	4	1	1	2	1	2	2	0
230	2	2	21	3	2	1	1	2	2	1	3	2	4	1	1	2	1	2	1	108	2
229	2	1	10	1	2	1	1	2	2	1	3	2	4	1	1	2	1	1	2	0
228	2	2	30	3	1	1	1	3	2	1	3	2	4	2			1	2	2	0
227	2	2	7	1	4	1	1	5	2	1	3	2	4	1	1	2	1	2	1	108	2
226	2	2	25	3	1	1	1	3	2	1	3	2	4	2			1	2	2	0
225	2	1	6	1	4	1	1	5	2	1	3	2	4	2			1	2	1	132	2
224	2	2	6	1	2	1	1	2	2	1	3	2	4	1	1	2	1	2	1	144	2
223	2	1	24	3	2	1	1	2	2	1	3	2	4	1	1	1		2	2	0
222	2	2	24	3	1	1	1	3	2	1	3	2	4	2			1	2	1	120	2
221	2	1	25	3	1	1	1	1	2	1	3	2	4	1	1	2	1	2	2	0
220	2	2	20	3	2	1	1	2	2	1	3	2	4	1	1	2	1	2	1	72	1
219	2	1	8	1	2	1	1	2	2	1	3	2	4	1	1	2	1	2	1	72	1
218	2	2	11	1	2	1	1	2	2	1	3	2	4	2			1	1	1	132	2
217	2	1	17	2	2	1	1	2	2	1	3	2	4	1	1	2	1	2	1	120	2
216	2	1	16	2	2	1	1	2	2	1	3	2	4	1	1	2	1	2	2	0
215	2	2	23	3	3	3	3	2	3	1	3	2	4	1	1	1		2	2	0
214	2	1	6.5	1	4	1	1	5	2	1	3	2	4	1	1	2	1	2	2	0
213	3	2	30	3	3	3	1	2	3	1	3	2	4	1	1	1		2	1	540	3
212	3	2	9	1	2	1	1	2	2	1	3	2	4	1	1	1		1	1	252	2
211	3	1	17	2	2	1	1	2	2	1	3	2	4	2			1	2	2	0
210	3	1	12	1	2	1	1	2	2	1	3	2	4	1	1	1		1	1	144	2
209	3	2	32	3	1	1	1	3	2	1	3	2	4	1	1	2	1	2	1	168	2
208	3	1	9.5	1	2	1	1	2	2	1	3	2	4	1	1	2	1	2	1	108	2
207	2	2	22	3	1	1	1	2	2	1	3	2	4	1	1	2	1	1	1	48	1
206	3	2	33	3	1	1	1	3	2	1	3	2	4	2			1	2	1	408	3
205	3	2	13	2	2	1	1	2	2	1	3	2	4	1	1	2	1	1	2	0
204	3	1	35	3	1	1	1	3	2	2	3	2	4	2			1	2	2	0
203	3	1	29	3	3	3	4	4	3	2	3	2	4	1	1	1		2	1	180	2
202	3	1	32	3	3	3	4	4	3	2	3	2	4	1	1	1		2	2	0
201	3	2	25	3	1	1	1	3	2	1	3	2	4	1	1	2	1	2	2	0
285	3	2	14	2	2	1	1	2	2	1	3	2	4	1	1	2	1	1	1	96	1
284	3	1	14.5	2	2	1	1	2	2	1	3	2	4	1	1	1		1	1	600	3
283	3	2	17	2	2	3	3	2	2	1	3	2	4	1	1	1		1	1	144	2
282	3	2	16.5	2	2	1	1	2	2	1	3	2	4	2			1	2	1	36	1
281	3	2	18	2	2	1	1	2	2	1	3	2	4	1	1	2	1	1	2	0
280	3	2	16	2	2	1	1	2	2	1	3	2	4	1	1	2	1	1	1	120	2
287	3	2	14	2	2	1	1	2	2	1	3	2	4	1	1	2	1	1	2	0
288	3	1	13	2	2	1	1	2	2	1	3	2	4	1	1	2	1	2	1	144	2
289	3	2	22	3	2	1	1	2	2	1	3	2	4	1	1	2	1	2	2	0
297	3	2	15	2	2	3	3	2	2	1	3	2	4	1	1	1		1	2	0
296	3	2	13	2	2	3	3	2	3	1	3	2	4	1	1	1		1	1	144	2
295	3	2	15	2	2	1	1	2	2	1	3	2	4	1	1	2	1	2	2	0
294	3	2	16.5	2	2	1	1	2	3	1	3	2	4	1	1	2	1	2	1	276	2
293	3	2	16	2	2	1	1	2	2	1	3	2	4	1	1	2	1	1	1	144	2
292	3	2	16	2	2	1	1	2	2	1	3	2	4	1	1	2	1	1	1	180	2
291	3	2	15.5	2	2	3	1	2	2	1	3	2	4	1	1	2	1	1	1	216	2
290	3	1	16	2	2	1	1	2	2	2	3	2	4	1	1	1		1	2	0
24	3	1	17	2	2	1	1	2	3	2	3	2	4	1	1	1		1	2	0
300	3	1	25	3	5	4	3	2	2	1	3	2	4	2			1	2	1	120	2
286	3	2	14	2	2	1	1	2	2	1	3	2	4	1	1	2	1	2	2	0
298	3	2	15	2	2	1	3	2	3	1	3	2	4	1	1	2	1	1	1	96	1
299	3	1	22	3	3	3	4	4	3	2	3	2	4	1	1	1		2	1	396	2
373	3	1	10	1	2	1	1	2	2	1	3	2	4	1	1	2	1	1	2	0
372	3	1	11	1	2	1	1	2	3	1	3	2	4	1	1	2	1	1	2	0
371	3	2	10	2	2	1	1	2	3	1	3	2	4	1	1	2	1	2	2	0
370	3	2	10	1	2	1	1	2	3	1	3	2	4	1	1	2	1	1	1	132	2
369	3	2	12	1	2	1	1	2	2	1	3	2	4	2			1	1	1	288	2
368	3	2	10	1	4	1	1	5	2	1	3	2	4	1	1	2	1	2	1	168	2
367	3	1	19	2	2	1	1	2	2	1	3	2	4	1	1	2	1	2	1	108	2
366	3	2	14.5	2	2	1	1	2	3	1	3	2	4	1	1	1		1	2	0
365	3	2	10	1	2	1	1	2	3	1	3	2	4	1	1	2	1	1	2	0
364	3	2	13	1	2	1	1	2	2	1	3	2	4	1	1	2	1	2	1	276	2
363	3	2	13.5	1	2	1	1	2	2	1	3	2	4	2			1	2	2	0
362	3	2	17	2	2	1	1	2	2	1	3	2	4	1	1	2	1	1	1	456	3
361	3	1	12	1	2	1	1	2	2	1	3	2	4	1	1	2	1	1	1	180	2
360	3	1	17	2	2	1	1	2	2	1	3	2	4	2			1	1	1	132	2
359	3	1	16	2	2	1	1	2	2	1	3	2	4	1	1	2	1	1	2	0
358	3	1	12	1	2	1	1	2	2	1	3	2	4	2			1	1	2	0
356	3	1	15	2	2	1	1	2	2	1	3	2	4	1	1	2	1	1	2	0
355	3	2	8	1	4	1	1	5	2	1	3	2	4	1	1	2	1	2	1	96	1
354	3	1	7	1	2	1	1	2	2	1	3	2	4	1	1	1		1	1	156	2
353	3	2	13	2	2	1	1	2	2	2	3	2	4	2			1	1	1	156	2
352	3	1	15	2	2	1	1	2	2	1	3	2	4	1	1	2	1	2	2	0
351	3	2	13	2	2	1	1	2	2	1	3	2	4	2			1	1	1	192	2
350	3	1	15.5	1	2	1	1	2	2	1	3	2	4	1	1	1		1	1	168	2
349	3	2	21	3	1	1	1	2	2	1	3	2	4	2			1	2	2	0
348	3	2	21	2	2	1	1	2	2	1	3	2	4	1	1	2	1	1	2	0
347	3	2	16	1	4	1	1	2	2	1	3	2	4	2			1	2	1	108	2
346	3	2	12	1	2	1	1	2	2	1	3	2	4	2			1	1	2	0
345	3	2	14	2	2	1	1	2	2	1	3	2	4	1	1	2	1	1	1	96	1
344	3	1	18	2	2	1	1	2	2	1	3	2	4	1	1	2	1	1	1	276	2
343	3	1	12	1	2	1	1	2	2	1	3	2	4	2			1	1	2	0
342	3	1	15	2	2	1	1	2	2	1	3	2	4	1	1	2	1	1	1	96	1
341	3	1	12	1	2	1	1	2	2	1	3	2	4	1	1	2	1	1	2	0
340	3	1	20	3	2	1	1	2	2	1	3	2	4	1	1	2	1	1	2	0
339	3	1	12	1	2	1	1	2	2	1	3	2	4	2			1	1	1	108	2
338	3	2	14	2	2	1	1	2	2	2	3	2	4	1	1	2	1	1	1	48	1
337	3	1	15	2	2	1	1	2	2	1	3	2	4	1	1	2	1	1	1	156	2
336	3	2	14.5	1	2	1	1	2	2	2	3	2	4	1	1	2	1	1	1	108	2
335	3	2	18	2	4	1	1	2	2	2	3	2	4	1	1	2	1	2	2	0
334	3	2	16	2	2	1	1	2	2	2	3	2	4	1	1	1		1	2	0
333	3	1	12	1	2	1	1	2	2	2	3	2	4	2			1	1	2	0
332	3	1	15	2	2	1	1	2	2	1	3	2	4	1	1	2	1	1	2	0
331	3	1	13	2	2	1	1	2	2	2	3	2	4	1	1	2	1	1	2	0
330	3	2	17	2	2	1	1	2	2	2	3	2	4	1	1	2	1	1	1	252	2
329	3	2	15	2	2	1	1	2	2	2	3	2	4	1	1	2	1	2	1	72	2
328	3	1	12	1	2	1	1	2	2	2	3	2	4	2			1	1	1	96	1
327	3	2	13	2	2	1	1	2	2	2	3	2	4	1	1	1		1	1	132	2
326	3	1	15	2	2	1	1	3	2	1	3	2	4	2			1	1	2	0
325	3	2	16.5	1	2	1	1	2	2	2	3	2	4	1	1	2	1	2	1	144	2
324	3	1	15.5	2	2	1	1	2	2	2	3	2	4	1	1	2	1	1	1	24	1
323	3	2	18	2	2	1	1	2	2	2	3	2	4	2			1	1	1	276	2
322	3	2	18	2	2	1	1	2	2	2	3	2	4	1	1	2	1	1	1	120	2
321	3	1	18	2	2	1	1	2	2	1	3	2	4	1	1	2	1	1	2	0
320	3	2	26	3	1	1	1	2	2	2	3	2	4	1	1	2	1	2	2	0
319	1	1	20	3	2	1	1	2	2	1	3	2	4	1	1	2	1	2	1	432	3
318	1	1	16	2	2	1	1	2	2	1	3	2	4	1	1	2	1	1	2	0
317	1	2	16	2	2	1	1	2	2	2	3	2	4	1	1	2	1	2	2	0
316	1	1	12	1	2	1	1	2	2	2	3	2	4	1	1	2	1	1	2	0
315	1	2	18	2	2	1	1	2	2	2	3	2	4	2			1	2	1	120	2
314	1	1	16	2	2	1	1	2	2	2	3	2	4	1	1	2	1	1	2	0
313	1	2	17	2	2	1	1	2	2	2	3	2	4	2			1	2	2	0
312	1	1	16	2	2	1	1	2	2	2	3	2	4	1	1	2	1	2	1	84	1
311	1	2	19	2	2	1	1	2	2	2	3	2	4	2			1	2	1	396	2
310	1	1	23	3	2	1	1	2	2	1	3	2	4	1	1	2	1	1	1	168	2
309	1	2	16	2	2	1	1	2	2	2	3	2	4	2			1	1	2	0
308	1	1	18.5	2	2	1	1	2	2	1	3	2	4	1	1	2	1	1	1	132	2
307	1	2	18	2	2	1	1	2	2	2	3	2	4	1	1	2	1	1	1	120	2
306	1	1	22	3	2	1	1	2	2	1	3	2	4	1	1	2	1	2	2	0
305	1	2	15	2	2	1	1	2	2	2	3	2	4	1	1	2	1	1	1	120	2
304	1	1	21	3	2	1	1	2	2	1	3	2	4	1	1	1		2	2	0
303	1	1	25	3	1	1	1	2	2	1	3	2	4	1	1	2	1	2	2	0
302	1	1	11.5	1	4	1	1	5	2	2	3	2	4	1	1	2	1	2	1	1176	3
301	1	1	25	3	5	4	1	3	2	2	3	2	4	2			1	2	1	420	3
100	1	2	20	3	1	1	1	2	2	2	3	2	4	1	1	1		2	2	0
99	1	1	24	3	3	3	3	3	2	2	3	2	4	1	1	1		2	1	132	2
98	1	1	21	3	2	1	1	2	2	2	3	2	4	1	1	2	1	2	2	0
97	1	2	29	3	1	1	1	3	3	2	3	2	4	1	1	2	1	2	2	0
96	1	1	27	3	1	1	3	2	2	2	3	2	4	1	1	2	1	2	1	144	2
95	1	2	30	3	1	1	1	1	2	2	3	2	4	1	1	2	1	2	2	0
94	1	2	23	3	1	1	1	2	2	2	3	2	4	1	1	2	1	2	2	0
93	1	2	25	3	1	1	3	1	3	2	3	2	4	1	1	1		2	2	0
92	1	2	12	1	2	3	3	2	2	2	3	2	4	1	1	1		2	2	0
91	1	1	12	1	2	1	3	2	2	2	3	2	4	1	1	1		1	2	0
90	1	1	33	3	1	1	1	2	2	1	3	2	4	1	1	2	1	2	1	72	1
89	1	2	14	1	2	1	1	2	2	2	3	2	4	1	1	2	1	1	1	96	1
88	1	1	23	3	1	1	3	3	2	2	3	2	4	1	1	1		2	2	0
87	1	1	28	3	3	3	1	4	2	2	3	2	4	1	1	1		2	1	60	1
86	1	1	6	1	3	1	1	5	2	1	3	2	4	1	1	2	1	2	1	228	2
83	1	1	25	3	1	1	3	2	3	2	3	2	4	1	1	1		2	2	0
82	1	2	32	3	1	1	3	2	2	2	3	2	4	1	1	1		2	1	660	3
81	1	2	23	3	1	1	1	2	2	2	3	2	4	1	1	1		2	1	48	1
80	1	2	22	3	1	1	1	2	2	2	3	2	4	1	1	2	1	2	1	156	2
79	1	2	17	2	2	1	1	2	2	2	3	2	4	1	1	1		1	2	0
78	1	1	22	3	5	4	3	2	2	2	3	2	4	1	1	2	1	2	2	0
77	1	1	8	1	4	1	1	5	2	1	3	2	4	1	1	2	1	1	1	216	2
76	1	1	27	3	1	1	3	2	2	2	3	2	4	1	1	2	1	2	1	84	1
75	2	1	26	3	3	3	3	4	3	2	3	2	4	1	1	1		2	2	0
74	1	2	26	3	3	3	1	4	3	2	3	2	4	1	1	1		2	1	108	2
73	1	1	23	3	1	1	3	3	2	2	3	2	4	1	1	2	1	2	2	0
72	1	2	19	2	1	1	1	3	2	2	3	2	4	1	1	2	1	2	1	144	2
71	1	1	28	3	5	4	3	3	2	2	3	2	4	1	1	2	1	2	1	144	2
70	1	1	26	3	3	3	3	4	3	2	3	2	4	1	1	1		2	1	48	1
69	1	1	29	3	3	3	4	4	3	2	3	2	4	1	1	1		2	2	0
68	1	1	20	3	2	1	5	2	2	2	3	2	4	1	1	2	1	2	1	408	3
67	1	1	21	3	1	1	1	2	2	1	3	2	4	1	1	2	1	2	2	0
66	1	2	18	2	2	1	1	3	2	2	3	2	4	1	1	1		2	1	696	3
65	1	2	17	2	2	1	1	3	2	2	3	2	4	1	1	2	1	2	2	0
64	1	1	19	2	2	1	1	3	2	2	3	2	4	1	1	2	1	2	1	1464	3
63	1	1	23	3	1	1	1	3	2	2	3	2	4	1	1	2	1	2	1	156	2
62	1	1	18	2	2	1	1	2	2	2	3	2	4	1	1	2	1	2	1	180	2
61	1	2	25	3	2	1	1	2	2	2	3	2	4	1	1	2	1	2	2	0
60	1	1	25	3	2	1	1	2	2	2	3	2	4	1	1	1		2	2	0
59	1	1	30	3	2	1	1	3	2	2	3	2	4	1	1	2	1	2	2	0
58	1	1	18	2	2	1	1	2	2	2	3	2	4	1	1	2	1	2	1	156	2
57	1	1	17	2	2	1	1	2	3	2	3	2	4	1	1	1		2	2	0
56	1	1	18	2	2	1	1	2	2	2	3	2	4	1	1	2	1	2	2	0
55	1	1	18	2	2	1	1	2	2	2	3	2	4	1	1	2	1	2	1	60	1
54	1	2	20	3	2	1	1	3	2	2	3	2	4	1	1	1		2	1	120	2
53	1	1	19	2	2	1	1	2	2	2	3	2	4	1	1	2	1	2	1	132	2
52	1	2	18	2	2	1	1	2	2	2	3	2	4	1	1	2	1	2	1	600	3
51	1	2	19	2	2	1	1	2	2	2	3	2	4	1	1	1		1	1	120	2
50	1	1	25	3	2	1	1	3	2	1	3	2	4	1	1	2	1	1	1	84	1
49	1	1	17.5	2	2	1	1	3	2	1	3	2	4	1	1	2	1	2	1	60	1
48	1	1	17	2	2	1	1	3	2	1	3	2	4	1	1	2	1	2	1	120	2
47	1	2	18	2	2	1	1	3	2	2	3	2	4	1	1	1		2	1	144	2
46	1	2	11	1	2	1	1	2	2	2	3	2	4	1	1	2	1	1	1	144	2
45	1	2	15	2	2	1	1	2	2	2	3	2	4	2			1	1	1	180	2
44	1	2	12	1	2	1	1	2	2	2	3	2	4	1	1	2	1	2	1	144	2
43	1	2	11	1	2	1	1	2	2	2	3	2	4	1	1	1		1	1	96	1
42	1	2	10	1	2	1	1	2	2	2	3	2	4	1	1	1		1	1	876	3
41	1	1	13	2	2	1	1	2	2	1	3	2	4	1	1	2	1	1	2	0
40	1	1	30	3	1	1	1	3	2	1	3	2	4	2			1	1	1	48	1
39	1	1	12	1	2	1	1	2	2	1	3	2	4	1	1	2	1	1	1	168	2
38	1	2	11	1	2	1	1	2	3	2	3	2	4	1	1	1		1	1	120	2
37	1	2	8	1	2	1	1	2	2	2	3	2	4	1	1	2	1	1	2	0
36	1	2	9	1	2	1	1	2	3	2	3	2	4	2			1	1	1	240	2
35	1	2	11	1	2	1	1	2	3	2	3	2	4	1	1	1		1	2	0
34	1	2	20	3	2	1	1	2	2	2	3	2	4	1	1	2	1	2	1	156	2
33	1	1	23	3	2	1	1	2	2	1	3	2	4	1	1	2	1	2	2	0
32	1	2	25	3	2	1	1	2	2	2	3	2	4	1	1	1		2	2	0
31	1	1	11.5	1	2	1	1	2	2	2	3	2	4	1	1	2	1	1	1	72	1
30	1	2	11	1	2	4	1	2	3	2	3	2	4	2			1	1	2	0
29	1	1	13	2	2	1	1	2	3	2	3	2	4	1	1	2	1	1	2	0
28	1	2	11	2	2	1	1	2	3	2	3	2	4	1	1	2	1	1	1	108	2
27	1	1	30	3	1	1	1	3	2	2	3	2	4	1	1	2	1	2	2	0
26	1	1	12	1	2	1	1	2	3	1	3	2	4	1	1	2	1	1	2	0
1	1	2	28	3	1	1	1	3	2	1	3	2	4	1	1	2	1	2	2	0
2	1	1	29	3	1	1	1	3	2	1	3	2	4	1	1	2	1	2	1	120	2
3	1	2	6	1	4	1	1	5	2	2	3	2	4	1	1	2	1	1	2	0
4	1	1	8	1	2	1	1	2	2	1	3	2	4	1	1	2	1	1	1	108	2
5	1	2	7	1	2	1	1	2	2	1	3	2	4	1	1	2	1	2	2	0
6	1	1	14	2	2	1	1	2	2	1	3	2	4	1	1	2	1	1	1	48	1
7	1	2	20	3	1	1	1	3	2	2	3	2	4	1	1	2	1	2	2	0
8	1	2	19	2	1	1	1	2	2	2	3	2	4	1	1	2	1	2	2	0
9	1	2	20	3	1	1	1	2	2	2	3	2	4	1	1	2	1	2	1	60	1
10	1	2	12	1	2	1	1	2	2	2	3	2	4	1	1	2	1	2	1	144	2
11	1	2	10.5	1	4	1	1	5	2	2	3	2	4	1	1	2	1	2	1	120	2
12	1	1	22	3	3	3	3	4	2	2	3	2	4	1	1	1		2	2	0
13	1	2	10	1	4	1	1	5	2	2	3	2	4	1	1	2	1	2	1	84	1
14	1	2	12	1	2	1	1	2	3	2	3	2	4	1	1	2	1	2	1	132	2
15	1	2	9.5	1	2	1	1	2	3	2	3	2	4	1	1	2	1	2	2	0
16	1	2	12	1	2	1	1	2	3	2	3	2	4	1	1	2	1	2	1	120	2
17	1	1	12	1	2	1	1	2	3	2	3	2	4	1	1	2	1	1	1	72	1
18	1	2	12	1	2	1	1	2	3	2	3	2	4	1	1	2	1	1	1	48	1
19	1	2	11	1	2	1	1	2	3	2	3	2	4	1	1	2	1	1	1	72	1
20	1	2	11	1	4	1	1	5	3	2	3	2	4	2			1	2	1	756	3
21	1	1	12	1	2	1	1	2	3	2	3	2	4	1	1	2	1	1	1	120	2
22	1	1	15	2	2	1	1	2	2	1	3	2	4	1	1	2	1	1	1	108	2
23	1	1	12	1	4	1	1	5	3	2	3	2	4	1	1	2	1	1	1	192	2
25	1	1	13	2	4	1	1	5	3	2	3	2	4	1	1	2	1	1	2	0
76	1	1	25	3	3	3	1	4	3	2	3	2	4	1	1	2	1	2	1	84	1
